# Supplementary material for: Pretreatment tumor-related leukocytosis misleads positron emission tomography-computed tomography during lymph node staging in gynecological malignancies
Source: Nat Commun. 2020 Mar 13;11:1364. doi: 10.1038/s41467-020-15186-z (PMC7069975; doi:10.1038/s41467-020-15186-z)
Supplement: Supplementary file 4 — Source Data [file 41467_2020_15186_MOESM4_ESM.xlsx]

## Sheet: Fig. 3a
Figure 3a
												cell lines	Primar
											1	A2780	G-CSF
											2	A2780-Control	G-CSF
											3	A2780-GCSF	G-CSF
											4	A2780	β-actin
											5	A2780-Control	β-actin
											6	A2780-GCSF	β-actin
											7	A2780	G-CSF	no-RT control
											8	A2780-Control	G-CSF	no-RT control
											9	A2780-GCSF	G-CSF	no-RT control
											10	A2780	β-actin	no-RT control
											11	A2780-Control	β-actin	no-RT control
											12	A2780-GCSF	β-actin	no-RT control

## Sheet: Fig. 3c
Figure 3c
			WBC(103/mL)	Granurocytes(%)	Granurocytes(103/mL)
		ME180-Control	6480	50.8	3291.84
		ME180-Control	5220	38.9	2030.58
		ME180-Control	4760	77	3665.2
		ME180-GCSF	11310	70	7917
		ME180-GCSF	9140	75.6	6909.84
		ME180-GCSF	10250	71.4	7318.5

## Sheet: Fig. 3g
Figure 3g
			CD11bc+HIS48+ cells
			Peripheral blood	Nodes
		ME180-Control	33.4902	0.681431
		ME180-Control	32.0535	0.519931
		ME180-Control	32.1755	1.14566
		ME180-GCSF	75.406	8.09595
		ME180-GCSF	88.4904	10.9257
		ME180-GCSF	89.2361	7.87355

## Sheet: Fig. 3i
Figure 3i
				CD11b+Gr1+ cells
				Peripheral blood	Nodes
	ME180-Control+IgG			31.4355	2.48447
	ME180-Control+IgG			34.8545	0.649351
	ME180-Control+IgG			28.3502	0.836587
	ME180-Control+IgG			30.8992	1.31265
	ME180-Control+IgG			31.5339	1.05882
	ME180-GCSF+IgG			80.715	19.2037
	ME180-GCSF+IgG			87.5709	9.54064
	ME180-GCSF+IgG			82.262	21.8725
	ME180-GCSF+IgG			84.8959	9.58206
	ME180-GCSF+IgG			74.9491	11.4064
	ME180-Control+anti-Gr1 antibody			1.97044	0.649095
	ME180-Control+anti-Gr1 antibody			7.86026	0.411716
	ME180-Control+anti-Gr1 antibody			5.08906	0.567644
	ME180-Control+anti-Gr1 antibody			4.76923	0.483776
	ME180-Control+anti-Gr1 antibody			5.37313	0.132873
	ME180-GCSF+anti-Gr1 antibody			36.6618	4.11054
	ME180-GCSF+anti-Gr1 antibody			42.6102	3.1477
	ME180-GCSF+anti-Gr1 antibody			39.9713	2.45595
	ME180-GCSF+anti-Gr1 antibody			41.3174	4.02542
	ME180-GCSF+anti-Gr1 antibody			40.1968	4.15463

## Sheet: Fig. 3j
Figure 3j
	CD8:MDSC
	control	0.2				Proliferation		average	SD
	control	0.121					CD8:MDSC 1:0	0.284833	0.0665715
	control	0.211					CD8:MDSC 1:0.5	0.148	0.0665643
	control	0.22					CD8:MDSC 1:1	0.078	0.0386109
	control	0.161					CD8:MDSC 1:2	0.0625	0.0386109
	control	0.209
	control average	0.187
			C-Control
	1:0	0.418	0.231
	1:0	0.551	0.364
	1:0	0.401	0.214
	1:0	0.513	0.326
	1:0	0.418	0.231
	1:0	0.53	0.343
	1:0.5	0.312	0.125
	1:0.5	0.274	0.087
	1:0.5	0.259	0.072
	1:0.5	0.395	0.208
	1:0.5	0.427	0.24
	1:0.5	0.343	0.156
	1:1	0.282	0.095
	1:1	0.321	0.134
	1:1	0.291	0.104
	1:1	0.233	0.046
	1:1	0.225	0.038
	1:1	0.238	0.051
	1:2	0.214	0.027
	1:2	0.255	0.068
	1:2	0.298	0.111
	1:2	0.244	0.057
	1:2	0.282	0.095
	1:2	0.204	0.017

## Sheet: Fig. 4a
Figure 4a
	S100a8/a9 heterodimer(nM)
	PBS	0.2156	1
	0.125	0.2987	1.38544
	PBS	0.07821	1
	0.25	0.176	2.25035
	0.5	0.3813	4.87534
	PBS	0.1832	1
	0.125	0.1941	1.0595
	0.25	0.4973	2.71452
	0.5	0.6979	3.8095

## Sheet: Fig. 4c
Figure 4c
												cells	Primar
											1	MDSC	S100A8
											2	MDSC	S100A9
											3	MDSC	Gapdh
											4	Negative control	S100A8
											5	Negative control	S100A9
											6	Negative control	Gapdh
											7	MDSC	S100A8	no-RT control
											8	MDSC	S100A9	no-RT control
											9	MDSC	Gapdh	no-RT control
											10	Negative control	S100A8	no-RT control
											11	Negative control	S100A9	no-RT control
											12	Negative control	Gapdh	no-RT control

## Sheet: FIg. 5,Supplementary Fig. 2
Figure 5 and Supplemental Figure 2
	Number	Lymph node metastasis; 1, Others; 0	TRL-positive; 1, TRL-negative; 0	18F-FDG-PET/CT false positive;1, Others; 0	CD33-High; 1, CD33-Low; 0	S100A8-High; 1, S100A8-Low; 0	S100A9-High;1, S100A9-Low; 0
	1	0	0	0	0	0	0
	2	0	0	0	0	0	0
	3	0	0	0	0	0	0
	4	0	0	0	0	0	0
	5	0	0	0	0	0	0
	6	0	0	0	0	0	0
	7	0	0	0	0	0	0
	8	0	0	0	0	0	0
	9	0	0	0	1	0	0
	10	0	0	0	0	0	0
	11	1	0	0	1	0	1
	12	1	0	0	0	0	1
	13	1	0	0	0	0	0
	14	1	0	0	0	1	1
	15	1	0	0	0	0	0
	16	1	0	0	1	0	1
	17	1	0	0	0	0	0
	18	1	0	0	0	1	1
	19	1	0	0	0	0	0
	20	1	0	0	0	0	0
	21	1	1	0	0	1	1
	22	1	1	0	0	0	0
	23	1	1	0	0	0	0
	24	1	1	0	0	1	1
	25	1	1	0	1	0	0
	26	1	1	0	0	0	0
	27	1	1	0	0	0	0
	28	1	1	0	1	1	1
	29	1	1	0	0	1	1
	30	1	1	0	1	1	1
	31	0	1	1	1	1	1
	32	0	1	1	1	1	1
	33	0	1	1	0	1	1
	34	0	1	1	1	0	1
	35	0	1	1	1	1	1
	36	0	1	1	1	1	1
	37	0	1	1	1	1	1
	38	0	1	1	1	1	1
	39	0	1	1	1	0	1
	40	0	1	0	1	1	1

## Sheet: Supplementary Fig. 1a
Supplementary Figure 1a
													cell lines	Primar
												1	Ishikawa	G-CSF
												2	Ishikawa-ontrol	G-CSF
												3	Ishikawa-GCSF	G-CSF
												4	Ishikawa	β-actin
												5	Ishikawa-ontrol	β-actin
												6	Ishikawa-GCSF	β-actin
												7	Ishikawa	G-CSF	no-RT control
												8	Ishikawa-ontrol	G-CSF	no-RT control
												9	Ishikawa-GCSF	G-CSF	no-RT control
												10	Ishikawa	β-actin	no-RT control
												11	Ishikawa-ontrol	β-actin	no-RT control
												12	Ishikawa-GCSF	β-actin	no-RT control

## Sheet: Supplementary Fig. 1c
Supplementary Figure 1c
			WBC(103/mL)	Granurocytes(%)	Granurocytes(103/mL)
		Ishikawa-Control	4320	46.3	2000.16
		Ishikawa-Control	4750	64.9	3082.75
		Ishikawa-Control	3850	62.6	2410.1
		Ishikawa-GCSF	72500	78.3	56767.5
		Ishikawa-GCSF	57000	59.1	33687
		Ishikawa-GCSF	56500	71.4	40341

[truncated: 4 more sheets: Supplementary Fig. 1g, Supplementary Fig. 3, Supplementary Fig. 4, Supprementary Fig.6]
